# Supplementary material for: Transcriptome profiling of the flowering transition in saffron (Crocus sativus L.)
Source: Sci Rep. 2020 Jun 15;10:9680. doi: 10.1038/s41598-020-66675-6 (PMC7295807; doi:10.1038/s41598-020-66675-6)
Supplement: Supplementary file 4 — Supplementary Information 4. [file 41598_2020_66675_MOESM4_ESM.xlsx]

## Sheet: Sheet1
Table S1: KEGG pathway enrichment analysis of all Unigenes.
	Saffron Pathway	Count (8251)	Pathway ID
1	Metabolic pathways	2785	ko01100
2	Biosynthesis of secondary metabolites	1332	ko01110
3	Biosynthesis of antibiotics	681	ko01130
4	Ribosome	550	ko03010
5	Microbial metabolism in diverse environments	545	ko01120
6	Protein processing in endoplasmic reticulum	495	ko04141
7	Spliceosome	484	ko03040
8	Carbon metabolism	414	ko01200
9	Ubiquitin mediated proteolysis	403	ko04120
10	Endocytosis	399	ko04144
11	RNA transport	387	ko03013
12	RNA degradation	385	ko03018
13	Ribosome biogenesis in eukaryotes	383	ko03008
14	Biosynthesis of amino acids	355	ko01230
15	mRNA surveillance pathway	330	ko03015
16	Starch and sucrose metabolism	323	ko00500
17	Plant hormone signal transduction	294	ko04075
18	Oxidative phosphorylation	275	ko00190
19	Cysteine and methionine metabolism	275	ko00270
20	Purine metabolism	251	ko00230
21	Amino sugar and nucleotide sugar metabolism	224	ko00520
22	ABC transporters	222	ko02010
23	Plant-pathogen interaction	207	ko04626
24	Phagosome	197	ko04145
25	Pyrimidine metabolism	192	ko00240
26	Aminoacyl-tRNA biosynthesis	182	ko00970
27	Glycolysis / Gluconeogenesis	169	ko00010
28	Glycerophospholipid metabolism	154	ko00564
29	Pyruvate metabolism	153	ko00620
30	Fatty acid metabolism	142	ko01212
31	Peroxisome	134	ko04146
32	Proteasome	122	ko03050
33	Phosphatidylinositol signaling system	121	ko04070
34	Nucleotide excision repair	119	ko03420
35	Phenylpropanoid biosynthesis	115	ko00940
36	Carbon fixation in photosynthetic organisms	113	ko00710
37	Inositol phosphate metabolism	109	ko00562
38	Protein export	109	ko03060
39	Glycerolipid metabolism	104	ko00561
40	Citrate cycle (TCA cycle)	103	ko00020
41	Glyoxylate and dicarboxylate metabolism	97	ko00630
42	Circadian rhythm - plant	97	ko04712
43	Fatty acid biosynthesis	96	ko00061
44	Fructose and mannose metabolism	94	ko00051
45	Basal transcription factors	94	ko03022
46	Regulation of autophagy	93	ko04140
47	Glycine, serine and threonine metabolism	92	ko00260
48	Lysine degradation	89	ko00310
49	N-Glycan biosynthesis	86	ko00510
50	DNA replication	85	ko03030
51	RNA polymerase	82	ko03020
52	Homologous recombination	81	ko03440
53	2-Oxocarboxylic acid metabolism	78	ko01210
54	Pentose and glucuronate interconversions	76	ko00040
55	Alanine, aspartate and glutamate metabolism	72	ko00250
56	Cyanoamino acid metabolism	72	ko00460
57	Glutathione metabolism	72	ko00480
58	Mismatch repair	71	ko03430
59	Arginine and proline metabolism	69	ko00330
60	Propanoate metabolism	68	ko00640
61	Terpenoid backbone biosynthesis	67	ko00900
62	Pentose phosphate pathway	65	ko00030
63	Galactose metabolism	64	ko00052
64	Base excision repair	64	ko03410
65	SNARE interactions in vesicular transport	64	ko04130
66	Ascorbate and aldarate metabolism	62	ko00053
67	Sulfur metabolism	62	ko00920
68	Fatty acid degradation	61	ko00071
69	Photosynthesis	60	ko00195
70	Porphyrin and chlorophyll metabolism	60	ko00860
71	Steroid biosynthesis	59	ko00100
72	Arginine biosynthesis	59	ko00220
73	Other glycan degradation	59	ko00511
74	Phenylalanine metabolism	58	ko00360
75	Ether lipid metabolism	56	ko00565
76	Phenylalanine, tyrosine and tryptophan biosynthesis	54	ko00400
77	beta-Alanine metabolism	54	ko00410
78	Tyrosine metabolism	53	ko00350
79	Ubiquinone and other terpenoid-quinone biosynthesis	51	ko00130
80	Valine, leucine and isoleucine degradation	50	ko00280
81	alpha-Linolenic acid metabolism	49	ko00592
82	Biosynthesis of unsaturated fatty acids	47	ko01040
83	Sphingolipid metabolism	45	ko00600
84	Cutin, suberine and wax biosynthesis	44	ko00073
85	Selenocompound metabolism	39	ko00450
86	One carbon pool by folate	38	ko00670
87	Nicotinate and nicotinamide metabolism	35	ko00760
88	Tropane, piperidine and pyridine alkaloid biosynthesis	34	ko00960
89	Fatty acid elongation	33	ko00062
90	Histidine metabolism	33	ko00340
91	Glycosylphosphatidylinositol(GPI)-anchor biosynthesis	33	ko00563
92	Flavonoid biosynthesis	32	ko00941
93	Pantothenate and CoA biosynthesis	31	ko00770
94	Carotenoid biosynthesis	31	ko00906
95	Nitrogen metabolism	31	ko00910
96	Tryptophan metabolism	30	ko00380
97	Biotin metabolism	30	ko00780
98	Butanoate metabolism	27	ko00650
99	Folate biosynthesis	27	ko00790
100	Isoquinoline alkaloid biosynthesis	27	ko00950
101	Taurine and hypotaurine metabolism	26	ko00430
102	Sulfur relay system	24	ko04122
103	Valine, leucine and isoleucine biosynthesis	23	ko00290
104	Glycosaminoglycan degradation	22	ko00531
105	Arachidonic acid metabolism	22	ko00590
106	Linoleic acid metabolism	21	ko00591
107	Lysine biosynthesis	19	ko00300
108	Monobactam biosynthesis	17	ko00261
109	Vitamin B6 metabolism	16	ko00750
110	Thiamine metabolism	15	ko00730
111	Riboflavin metabolism	15	ko00740
112	Zeatin biosynthesis	15	ko00908
113	Other types of O-glycan biosynthesis	14	ko00514
114	C5-Branched dibasic acid metabolism	14	ko00660
115	Non-homologous end-joining	14	ko03450
116	Lipoic acid metabolism	13	ko00785
117	Stilbenoid, diarylheptanoid and gingerol biosynthesis	13	ko00945
118	Diterpenoid biosynthesis	12	ko00904
119	Brassinosteroid biosynthesis	12	ko00905
120	Degradation of aromatic compounds	12	ko01220
121	Glycosphingolipid biosynthesis - ganglio series	11	ko00604
122	Glycosphingolipid biosynthesis - globo series	8	ko00603
123	Sesquiterpenoid and triterpenoid biosynthesis	8	ko00909
124	Synthesis and degradation of ketone bodies	7	ko00072
125	Photosynthesis - antenna proteins	6	ko00196
126	Monoterpenoid biosynthesis	3	ko00902
127	Flavone and flavonol biosynthesis	3	ko00944
128	Caffeine metabolism	2	ko00232
129	Anthocyanin biosynthesis	2	ko00942
130	Limonene and pinene degradation	1	ko00903
