# Supplementary material for: Transcriptome profiling of the flowering transition in saffron (Crocus sativus L.)
Source: Sci Rep. 2020 Jun 15;10:9680. doi: 10.1038/s41598-020-66675-6 (PMC7295807; doi:10.1038/s41598-020-66675-6)
Supplement: Supplementary file 5 — Supplementary Information 5. [file 41598_2020_66675_MOESM5_ESM.xlsx]

## Sheet: all.Level2
Table S2: GO enrichment analysis of differentially expressed genes.
Ontology	Class	Gene Number
Biological Process	single-organism process	1038
Biological Process	cellular process	1320
Biological Process	locomotion	2
Biological Process	growth	25
Biological Process	rhythmic process	4
Biological Process	immune system process	25
Biological Process	multi-organism process	49
Biological Process	multicellular organismal process	126
Biological Process	cellular component organization or biogenesis	266
Biological Process	developmental process	168
Biological Process	response to stimulus	324
Biological Process	detoxification	1
Biological Process	signaling	79
Biological Process	metabolic process	1365
Biological Process	reproduction	81
Biological Process	biological adhesion	4
Biological Process	reproductive process	80
Biological Process	biological regulation	359
Biological Process	localization	309
Molecular Function	catalytic activity	1364
Molecular Function	transporter activity	118
Molecular Function	nucleic acid binding transcription factor activity	32
Molecular Function	antioxidant activity	6
Molecular Function	structural molecule activity	44
Molecular Function	electron carrier activity	1
Molecular Function	molecular function regulator	7
Molecular Function	molecular transducer activity	3
Molecular Function	signal transducer activity	5
Molecular Function	binding	969
Cellular Component	membrane	537
Cellular Component	membrane part	346
Cellular Component	extracellular region	32
Cellular Component	cell junction	45
Cellular Component	nucleoid	1
Cellular Component	supramolecular fiber	1
Cellular Component	membrane-enclosed lumen	10
Cellular Component	organelle	667
Cellular Component	organelle part	249
Cellular Component	virion	2
Cellular Component	virion part	2
Cellular Component	cell	863
Cellular Component	cell part	863
Cellular Component	macromolecular complex	213
