# Supplementary material for: Transcriptome profiling of the flowering transition in saffron (Crocus sativus L.)
Source: Sci Rep. 2020 Jun 15;10:9680. doi: 10.1038/s41598-020-66675-6 (PMC7295807; doi:10.1038/s41598-020-66675-6)
Supplement: Supplementary file 6 — Supplementary Information 6. [file 41598_2020_66675_MOESM6_ESM.xlsx]

## Sheet: Sheet1
Table S3: The 10 top KEGG pathway of all the DEGs
Pathway	No. of DEGs with pathway annotation				Pathway ID
	All profiles（2531）	Profile 0（393）	Profile 6（391）	Profile 7（1319）
Metabolic pathways	1071(42.32%)	126(32.06%)	179(45.78%)	601(45.56%)	ko01100
Biosynthesis of secondary metabolites	539(21.30%)	54(13.74%)	91(23.27%)	305(23.12%)	ko01110
Biosynthesis of antibiotics	254(10.04%)	30(7.63%)	34(8.70%)	155(11.75%)	ko01130
Microbial metabolism in diverse environments	188(7.43%)	20(5.09%)	29(7.42%)	124(9.40%)	ko01120
Starch and sucrose metabolism	183(7.23%)	5(1.27%)	56(14.32%)	97(7.35%)	ko00500
Carbon metabolism	155(6.12%)	16(4.07%)	22(5.63%)	102(7.73%)	ko01200
Biosynthesis of amino acids	140(5.53%)	18(4.58%)	22(5.63%)	81(6.14%)	ko01230
Ribosome	135(5.33%)	8(2.04%)	14(3.58%)	100(7.58%)	ko03010
Protein processing in endoplasmic reticulum	129(5.10%)	24(6.11%)	15(3.84%)	72(5.46%)	ko04141
Plant hormone signal transduction	127(5.02%)	13(3.31%)	45(11.51%)	49(3.71%)	ko04075
