# Supplementary material for: Transcriptome profiling of the flowering transition in saffron (Crocus sativus L.)
Source: Sci Rep. 2020 Jun 15;10:9680. doi: 10.1038/s41598-020-66675-6 (PMC7295807; doi:10.1038/s41598-020-66675-6)
Supplement: Supplementary file 7 — Supplementary Information 7. [file 41598_2020_66675_MOESM7_ESM.xlsx]

## Sheet: Sheet1
Table S4: Primer sequences of the candidate and reference unigenes for qRT-PCR
Genes	Gene ID	Forward (5' to 3')	Reverse (5' to 3')
AMY3	Unigene0019818	GAGATGGCCACCATCCTACG	GGTGGTCGCTTAAACTGGGA
SUS3	Unigene0016066	ACGAGGTTGCTACCTGATGC	ATCAAATCTGGGGTGGCCTG
SUS3	Unigene0052646	TTGTGCCGCTCTCAGAACAT	TTCGACTCCATAGCGTTCGG
SUS3	Unigene0052647	GGGAGCGGCTGGGAGATA	AGAAGGGCGAGGAACGGA
UGT73C4	Unigene0044893	TACATAACCTGGCTCTACA	ATTCCACTTCATCCCTTG
IAA27	Unigene0029155	AGGCAGATGAAGAAACAC	CACAGGAAAGAGCAAGAA
IAA8	Unigene0037277	AACTACCGCAAGAACACG	AGAGCCCTTACAGCCATT
IAA8	Unigene0037278	AGTGCGAGTTCTTGGGTTCG	ACAAAGTGAGGCCCACTACC
SAUR71	Unigene0008267	GACCTCAACGATGAAGCG	GCGGAAGACTGGAACGGA
KNAT3	Unigene0037574	AGGACGAGGGGTTACTGT	AGCGTTCATTGATGGAGC
AP1M2	Unigene0050629	CTACTGGGGAAAATACGA	CATACACGACGACAAAAT
MADS56	Unigene0022161	GTCTGTTTCCGTCCGAGTT	CAAAGGACCATTGAGCGT
TUBA5	Unigene0048251	GTTGGTGGCTGATAGTTG	CCAGATTATTTCCTCCCT
